# Supplementary material for: Molecular and Cytogenetic Analysis of rDNA Evolution in Crepis Sensu Lato
Source: Int J Mol Sci. 2022 Mar 26;23(7):3643. doi: 10.3390/ijms23073643 (PMC8998684; doi:10.3390/ijms23073643)
Supplement: Supplementary file 1 [file ijms-23-03643-s001.zip]

Archive with 7 entries (7 files):
- Senderowicz et al. Figure S1.pdf
- Senderowicz et al. Figure S2.pdf
- Senderowicz et al. Figure S3.pdf
- Senderowicz et al. Figure S4.jpg
- Senderowicz et al. Figure S5.pdf
- Senderowicz et al. Table S1.pdf
- Senderowicz et al. Table S2.pdf
